# Supplementary material for: Educational strategies for enhancing medical students’ competency in laboratory medicine practice: a scoping review
Source: Front Med (Lausanne). 2026 May 11;13:1799809. doi: 10.3389/fmed.2026.1799809 (PMC13199127; doi:10.3389/fmed.2026.1799809)
Supplement: Supplementary file 6 [file Data_Sheet_6.xlsx]

## Sheet: Sheet1
Supplementary Table 1. Summary of Data Extracted from Included Studies (n=11)
Category	Sub-category	[29]	[36]	[32]	[30]	[28]	[37]	[35]	[31]	[33]	[34]	[38]
1. Study ID & Context	Author (Year)	Omidifar et al. (2017)	Wang et al. (2018)	Prochazkova et al. (2019)	Jafari et al. (2019)	Olson et al. (2020)	Tong et al. (2022)	Li et al. (2023)	Do et al. (2023)	Luo et al. (2024)	Wu et al. (2024)	Wang et al. (2024)
	Country	Iran	China	Czech Republic	Iran	New Zealand	China	China	USA	China	China	China
	Study Design	Quasi-experimental (pre-post test)	Quasi-experimental (post-test, single group)	Quasi-experimental (pre-post test, single group)	Quasi-experimental (non-randomized controlled)	Descriptive study (program report & evaluation)	Quasi-experimental (non-equivalent control group post-test)	Randomized Controlled Trial (RCT)	Quasi-experimental (non-perfect RCT)	Randomized Controlled Trial (Cluster RCT)	Quasi-experimental (pre-post test, non-randomized control)	Analytical cross-sectional survey & exploratory teaching program evaluation
	Stated Aim	To develop and implement a brief practical course in laboratory medicine, and to evaluate its educational impact and the optimal stage for its delivery within the undergraduate medical curriculum.	To enable clinical medicine students to better grasp the clinical significance and interrelationships of laboratory indicators, thereby enhancing their ability to analyze and apply these indicators in practice.	To describe the development of a problem-based, computer game-resembling e-learning application for teaching medical molecular genetics and to evaluate its impact on student engagement and educational effectiveness.	To investigate the educational quality and student satisfaction of the clinical pathology course offered during the pathophysiology phase at Kerman University of Medical Sciences since 2014, and to evaluate its effectiveness in enhancing student knowledge.	To describe the development, implementation, and preliminary evaluation of an interprofessional education (IPE) initiative in oral and maxillofacial pathology designed for students and faculty in dentistry, oral health, and medical laboratory science, exploring its feasibility in fostering collaboration and clinical practice.	To explore the development of a teaching model based on a clinical laboratory diagnostic pathway encompassing the entire process of chronic hepatitis B (CHB) — including diagnosis, treatment, and monitoring — and to evaluate its teaching effectiveness.	To evaluate the effectiveness of an Excel-based tool for arterial blood gas interpretation in teaching acid-base balance disorders to medical interns.	To compare gamified and non-gamified versions of interactive online modules in teaching foundational pathology and laboratory medicine concepts to first-year medical students, assessing their differences in learning outcomes, instructional efficiency, motivation, confidence, and subjective experience.	To investigate the practical effectiveness of the Problem-Based Learning (PBL) teaching model within a hands-on training course on pre-analytical quality control.	To establish a clinical laboratory diagnostic pathway encompassing the entire process of Hepatitis C—including diagnosis, treatment, and monitoring—and to explore a corresponding teaching model for laboratory diagnostics based on this pathway.	To analyze differences in the needs of clinical medicine and laboratory science undergraduates regarding clinical laboratory clerkships through questionnaire surveys, and to propose and pilot an individualized teaching program for clinical medicine students, thereby providing insights for subsequent teaching practices.
2. Participants	Target Learners	3rd-5th year medical students (clinical clerkship/internship)	6-year international clinical medicine students (internship)	1st-2nd year medical students (pre-clinical/early clerkship)	Undergraduate medical students (pre-clinical & clinical internship)	2nd-year oral hygiene, 3rd-year med lab science, 4th-year dental surgery interns	8-year clinical medicine undergraduates (pre-clinical/early clerkship)	5-year clinical medicine interns	1st-year medical students (pre-clinical)	2nd-year clinical medicine & nursing students (clerkship)	7-year clinical medicine undergraduates (pre-clinical/early clerkship)	Clinical medicine undergraduates (clerkship)
3. Concept (Strategy)	Strategy Description	Short practical rotations in lab departments (hematology, micro, etc.) with hands-on tasks.	Combined CBL & PBL: Group case analysis (anemia, diabetic nephropathy) with PPT presentations & in-class tests.	Interactive, game-like app: Students complete 13 tasks simulating molecular diagnosis using bioinformatics tools.	Lecture-based theoretical course (17 sessions, 25h) on lab test interpretation.	IPE: Mixed-profession teams analyzed real oral pathology cases over 3 sessions, developing collaborative management plans.	Used a CHB clinical diagnostic pathway map to guide learning of test selection/interpretation.	Used a designed Excel spreadsheet with a 4-step method for ABG interpretation practice.	Students used either gamified (points, badges, narrative) or non-gamified online modules for self-paced learning, followed by tests & surveys.	PBL group discussion + hands-on practice in specimen collection/processing + group paper.	Used a HCV clinical diagnostic pathway map for integrated teaching of test panels across disease stages.	Case-based discussion of real lab reports & microscopic observation of typical morphological patterns under guidance.
	Teaching Methods	Hands-on practice; lab-based learning; lecture; small group.	CBL & PBL	PBL; Gamification; Simulation; Computer-assisted.	Didactic lecture	Interprofessional learning; CBL; Team-based.	Clinical pathway-based; Case-based (disease-focused).	Tool-assisted learning; CBL.	Based on Cognitive Load & Multimedia Learning theories; Gamification to enhance engagement.	PBL; Hands-on practice.	Clinical pathway-based; Disease-oriented.	CBL; Individualized teaching.
	Mode of Delivery	Face-to-face; 1.5 working days.	Small group discussion & case analysis in clerkship.	Synchronous online practical session (90-135 min).	Classroom lecture (17 sessions, 25h total).	Face-to-face workshops (3 sessions over 4 weeks).	Integrated into Lab Diagnostics theory course using pathway map.	In-class case exercises (simplex/dual/triple acid-base disorders) + self-practice.	Online self-paced learning (pre-class).	Blended: Theory (PBL discussion) + Practice (lab rotation). Multiple phases.	Integrated into Lab Diagnostics theory course using pathway map.	Case-based discussion during lab clerkship.
	Duration	3 working days	Not specified	One practical session (90-135 min).	One semester (17 sessions, 25h).	~4 weeks total (~10h student workload).	One course cycle (unspecified).	One teaching cycle (unspecified).	<1 hour	Cumulative 1-month course cycle.	Total 4 class hours.	Single clerkship session (unspecified).
4. Context	Educational Setting	Shiraz University of Medical Sciences; Supplementary non-core practical addition.	Teaching hospital lab; Lab Diagnosticsinternship site.	Charles University; Formal practical component of "Medical Biology" genetics module.	Kerman University of Medical Sciences; Formal course in pathophysiology stage.	University of Otago; Pilot extracurricular activity.	Wuhan University; Classroom setting.	Tertiary teaching hospital.	Virginia Commonwealth University; Formal pre-class component of flipped "Foundations of Disease" course.	Affiliated hospital lab; Labor education practice base.	Wuhan University; Lab Diagnostics classroom.	Provincial hospital clinical lab.
5. Evaluation Methods	Study Design (for evaluation)	Quasi-experimental (pre-post)	Quasi-experimental (single group post-test)	Quasi-experimental (single group pre-post)	Quasi-experimental (non-equivalent control group post-test)	Descriptive (post-program evaluation)	Quasi-experimental (non-equivalent control group post-test)	RCT (parallel two-group)	Quasi-experimental (non-perfect RCT)	Cluster RCT	Quasi-experimental (pre-post, non-randomized control)	Analytical cross-sectional survey
	Tools Used	1. Knowledge: 20 MCQ pre/post-test.	1. Knowledge: Case analysis scoring.	1. Knowledge/Skill: 8-item pre/post-test (short answer + MCQ).	Questionnaire (multiple-choice on necessity, timing, methods, perceived effect). Reliability: Cronbach’s α=0.90.	1. Questionnaire: 9-item 5-point Likert scale on IPE competencies.	Questionnaire; Knowledge test.	Knowledge test; Questionnaire.	1. Knowledge check: 7 MCQ post-test.	Questionnaire; Knowledge test.	Questionnaire; Knowledge test.	Questionnaire (agreement, preferences, interest, post-teaching feedback).
		2. Satisfaction: Likert scale (1-5) & timing preference.	2. Questionnaire.	2. Open-ended feedback box.		2. Open-ended comments.			2. Questionnaire: Likert scale (motivation, confidence, perceived difficulty) + open-ended.
		3. Open-ended comments.
	Type of Outcomes Reported	Knowledge (scores); Attitudes (satisfaction, timing preference, subjective experience).	Knowledge (case analysis); Attitudes (student/teacher feedback, satisfaction).	Knowledge (score change); Attitudes (qualitative comments).	Attitudes (perceived necessity, effectiveness, quality, impact, timing & teacher preference).	Attitudes (self-rated IPE competencies, subjective experience).	Attitudes (teaching quality feedback); Knowledge (quiz scores).	Knowledge (exam scores); Skill/Efficiency (interpretation time); Attitudes (satisfaction).	Knowledge (post-test scores); Attitudes (motivation, confidence, perceived difficulty, subjective experience).	Knowledge (in-class test); Skill (practice evaluation); Skill/Synthesis (homework evaluation); Attitudes (self-assessment).	Attitudes (teaching quality & method feedback); Knowledge (quiz scores).	Attitudes (needs, preferences, satisfaction); Self-perceived competency improvement.
6. Key Findings & Conclusions	Key Results Reported	1. Knowledge increased significantly (post-avg 16.1 vs. pre-avg 9.1, p<0.05).	1. Positive student feedback: stimulated interest, aided understanding.	1. Significant knowledge/skill improvement (p<0.001).	1. Course deemed necessary & useful.	1. High ratings on IPE competencies (median 4.5-5.0), except cultural practice (3.2).	1. 2017 cohort (pathway) had higher teaching quality ratings than 2016 (traditional) on all items (p<0.01).	Intervention group outperformed control in post-test scores, accuracy, and speed.	1. Gamified group had higher knowledge scores (p=0.02, d=0.4).	1. PBL group outperformed LBL in test scores, practice evaluation, and homework (p<0.05).	1. Pathway group rated teaching quality higher on all 7 items.	1. Needs survey: Clinical students preferred early clinical exposure; favored CBL (47.92%) and "clinical significance/application" content (70.83%).
		2. Higher scores in final-year students.	2. Active student participation.	2. Shift towards bioinformatics resource use.	2. Preferred timing: clerkship.	2. Positive qualitative feedback on role understanding & collaboration value.	2. Higher quiz scores in 2017 cohort (p<0.01).		2. Higher teaching efficiency in gamified group.	2. Higher self-ratings by PBL group on 9 aspects.	2. Higher overall method evaluation scores.	2. Post-CBL satisfaction: 100%.
		3. High satisfaction (85.7% excellent/good).	3. Students applied indicators well in case analysis.	3. Positive student feedback (attractive, useful).	3. Perception gap: course-takers rated themselves lower vs. non-takers in interpretation ability (50% vs 82.9%, p<0.05).				3. High motivation/confidence in both groups (no sig. difference).		3. Higher quiz scores (p<0.01).
		4. Preferred timing: clinical clerkship (57.1%).			4. Teacher preference difference.				4. Positive evaluations; gamification enhanced fun, engagement, efficiency.
	Strengths / Limitations (Author)	Strengths: Effective knowledge/interest boost; practical design; feasible model.	Strengths: Stimulates initiative, cultivates clinical thinking.	Strengths: Integrates difficult topic with real data; high student independence; modular design for adaptation.	Strengths: Improved applied knowledge; raised awareness of pre-analytical variables; promoted hospital transfusion system integration.	Strengths: Real cases enhance relevance; valuable clinical preview for lab students; clear IPE competency framework.	Strengths: Integrates tests systematically via pathway; well-accepted, improves outcomes.	Strengths: Systematizes knowledge; clarifies logic with new concepts; auto-calculation reduces error; increases interest/autonomy.	Strengths: Theory-based design; controlled comparison isolates gamification effect.	Strengths: PBL + practice motivates students, improves problem-solving, enhances lab-clinical communication.	Strengths: Disease-oriented pathway integrates sub-disciplines, improves interest/knowledge/teaching quality.	Strengths: Tailored teaching needed for clinical students; case/clinical focus meets needs, improves outcomes & satisfaction, promotes integration.
		Limitations: Short duration (1.5 days); no long-term follow-up; single-center, small sample.	Limitations: Some cases too difficult; insufficient prep time; language barriers for international students.	Limitations: No parallel control group; difficult to implement control within required course.	Limitations: Theory-only, no practice; non-randomized control; reliance on self-report.	Limitations: Small voluntary sample (n=18); positively biased scale; no control group; no long-term/outcome evaluation.	Limitations: Not specified.	Limitations: Relies solely on lab values; risk of over-reliance; limited scalability of Excel.	Limitations: Single-center; imperfect randomization (self-selection possible); immediate outcomes only; novelty bias possible; limited test reliability/validity.	Limitations: Not specified.	Limitations: Small sample; possible survey subjectivity; some pathway items may exceed syllabus.	Limitations: Not specified.
	Author Recommendations	1. Include as practical rotation during clerkship.	When using CBL+PBL, ensure close case-lab link, control difficulty, allow sufficient prep time, teacher as facilitator (not lecturer). Method requires iterative refinement.	1. Proven attractive/effective, worth disseminating.	1. Need for modern courses on rational lab test utilization.	1. Explore integration into formal curricula.	Develop pathways for more diseases based on syllabus to build a multi-disease pathway repository for sustained teaching improvement.	Method aids teaching & learning, worth promoting. Must integrate clinical context, supervise analytic process to avoid over-reliance, consolidate via repeated practice.	Gamification is recommended as an effective strategy to enhance engagement in online learning for medical students.	Medical schools should emphasize hands-on practice. Governments/society should support such practice to cultivate competent healthcare professionals.	This disease-specific pathway teaching model is worth promoting, but must align with syllabus. Future studies should expand sample size for validation.	For clinical students' lab clerkship, use individualized programs focusing on clinical significance/application via CBL to improve outcomes and promote integration.
		2. Combine lectures, lab rotations, QC, informatics, interpretation.		2. Model adaptable for training in other medical e-resources.	2. Future courses may need clinical expert input & more practice/case discussion.	2. Strengthen "cultural practice" component.
		3. Encourage multi-center studies with long-term follow-up.		3. New app for WGS analysis under development.		3. Use case as reference for initiating similar IPE discussions.
Abbreviations: ABG: Arterial Blood Gas; CBL: Case-Based Learning; CHB: Chronic Hepatitis B; HCV: Hepatitis C Virus; IPE: Interprofessional Education; LBL: Lecture-Based Learning; MCQ: Multiple Choice Question; PBL: Problem-Based Learning; QC: Quality Control; RCT: Randomized Controlled Trial; WGS: Whole Genome Sequencing.
